# Supplementary material for: Environmental metagenetics unveil novel plant‐pollinator interactions
Source: Ecol Evol. 2023 Nov 7;13(11):e10645. doi: 10.1002/ece3.10645 (PMC10630067; doi:10.1002/ece3.10645)
Supplement: Supplementary file 1 — Appendix S1: [file ECE3-13-e10645-s002.xlsx]

## Sheet: ASVs
Type	ASV_index	ASV	Kingdom	Phylum	Class	Order	Family	Genus	Abundance	Species	Percent	Length	PP1c03_t1	PP1c01_t2	PP1c03_t2	PP1c05_t2	PP1c06_t2	PP1c02_t3	PP1c03_t3	PP1c30_t2	PP1c33_t1	PP1c34_t1	PP1c36_t1	PP1c37_t1	PP1c36_t3	PP1c09_t2	PP1c11_t3	PP1c23_t1	PP1c21_t2	PP1c24_t2	PP1c43_t1	PP1c44_t1	PP1c45_t1	PP1c46_t1	PP1c47_t1	PP1c48_t1	PP1c50_t1	PP1c47_t2	PP1c50_t2	PP1c42_t3	PP1c44_t3
Algae	ASV1597	CTGTAACTAACTTATTTACATCTATTGTTGGTAACGTATTCGGATTTAAAGCTTTACGTGCTTTAAGATTGGAAGATCTACGTATTCCACCAGCTTACGTAAAAACATTCCAAGGACCTCCTCATGGTATTCAAGTAGAACGTGATAAACTAAACAAATATGGTCGTTCACTTCTAGGATGTACAATTAAGCCTAAATTGGGTCTTTCTGCTAAAAACTATGGACGAGCAGTATACGAATGTCTTCGTGGGGGATTGGACTTTACAAAAGACGACGAAAACGTAAACTCACAACCTTTCATGCGTTGGAGAGACCGTTTCCTTTTCGTTGCAGAAGCTATTTACAAATCTCAAGCAGAAACTGGAGAAATTAAAGGTCACTATTTAAAC	Eukaryota	Chlorophyta	Trebouxiophyceae	Coccomyxaceae	Coccomyxaceae	Coccomyxa	6	Coccomyxa	91.6	391	0	0	0	0	0	0	0	0	0	0	0	0	0	0	0	0	0	0	0	0	0	0	0	0	0	0	0	0	6
Algae	ASV2404	CTGTTACTAACTTATTTACATCTATTGTTGGTAACGTATTCGGATTTAAAGCTTTACGTGCTTTAAGATTGGAAGATCTACGTATTCCACCAGCTTACGTAAAAACATTCCAAGGACCTCCTCATGGTATTCAAGTAGAACGTGATAAACTAAACAAATATGGTCGTTCACTTCTAGGATGTACAATTAAGCCTAAATTGGGTCTTTCTGCTAAAAACTATGGACGAGCAGTATACGAATGTCTTCGTGAGGGATTGGACTTTACAAAAGACGACGAAAACGTAAACTCACAACCTTTCATGCGTTGGAGAGACCGTTTCCTTTTCGTTGCAGAAGCTATTTACAAATCTCAAGGAGAAACTGGAGAAATTAAAGGTCACTATTTAAAC	Eukaryota	Chlorophyta	Trebouxiophyceae	Coccomyxaceae	Coccomyxaceae	Coccomyxa	2	Coccomyxa	90.8	391	0	0	0	0	0	0	0	0	0	0	0	0	0	0	0	0	0	0	0	0	0	2	0	0	0	0	0	0	0
Algae	ASV1685	CTGTAACAAACATGTTCACTTCAATTGTAGGTAACGTATTTGGTTTCAAAGCTTTACGTGCTCTACGTCTTGAAGACTTACGTATCCCTCCAGCTTATGTTAAAACATTCTCTGGTCCTCCACACGGTATTCAGGTAGAACGTGACAAATTAAACAAATATGGTCGTGGTCTTTTAGGTTGTACAATTAAACCAAAATTAGGTCTTTCAGCTAAAAACTACGGTCGTGCTGTATACGAATGTTTACGTGGTGGTTTAGACTTCACTAAGGATGACGAAAACGTTAACTCACAACCATTCATGCGTTGGAGAGACCGTTTCTTATTCGTAGCTGAAGCTATCTACAAATCACAATCTGAAACTGGTGAGGTTAAAGGGCACTACTTAAAC	Eukaryota	Chlorophyta	Chlorophyceae	Protosiphonales	Protosiphonaceae	Protosiphon	2	Protosiphon botryoides	95.6	389	0	0	0	0	0	0	0	0	0	0	0	0	2	0	0	0	0	0	0	0	0	0	0	0	0	0	0	0	0
Fern	ASV377	CAGTTACTAATATGTTCACTTCCATTGTAGGTAACGTGTTCGGATTCAAAGCATTACGCGCTCTACGTTTGGAAGATTTGAGAATTCCTCCCGCGTATTCTAAGACTTTCATCGGGCCGCCTCACGGTATCCAGGTTGAAAGAGATAAATTGAACAAATATGGTCGTCCTTCATTGGGATGTACGATTAAACCCAAATTGGGTTTATCTGCTAAGAATTATGGTAGAGCTGTTTATGAATGTCCTCGCGGTGGACTTGATTCTACCAAAGATGATGAGAACGTGAATTCTCAACCATTCATGCGTTGGAGGGATCGTTTTTTGTTCGTAGCAGAAGCTCTTTTTAAAGCTCAAGCTGAAACCGGTGAGATTAAGGGACATTACTCGAAT	Eukaryota	Streptophyta	Polypodiopsida	Osmundales	Osmundaceae	Claytosmunda	66	Claytosmunda claytoniana	99.7	389	0	31	0	35	0	0	0	0	0	0	0	0	0	0	0	0	0	0	0	0	0	0	0	0	0	0	0	0	0
Fern	ASV777	CAGTTACCAATATGTTCACTTCCATTGTAGGTAACGTGTTCGGATTCAAAGCATTACGCGCTCTACGTTCGGAAGATTTGAGAATTCCTCCCGCGTATTCTAAGACTTTCATCGGGCCGCCTCACGGTATCCAGGTCGAAAGGGATAAATTGAACAAATATGGTCGTCCTTTGTTGGGATGTACGATTAAACCCAAATTGGGTTTATCTGCTAAGAATTATGGTAGAGCTGTTTATGAATGTCTTCGTGGTGGGCTTGATTTTACCAAAGATGATGAGAACGTGAATTCTCAACCATTCATGCGTTGGAGAGATCGTTTCTTGTTCGTAGCAGAAGCTCTTTTTAAAGCTCAAGCTGAAACCGGCGAGATTAAGGGACATTACTCGAAT	Eukaryota	Streptophyta	Polypodiopsida	Osmundales	Osmundaceae	Osmundastrum	30	Osmundastrum cinnamomeum	99.7	389	0	0	0	0	0	0	0	0	0	7	23	0	0	0	0	0	0	0	0	0	0	0	0	0	0	0	0	0	0
Fern	ASV510	CAGTTACCAATATGTTCACTTCCATTGTAGGTAACGTGTTCGGATTCAAAGCATTACGCGCTCTACGTTCGGAAGATTTGAGAATTCCTCCCGCGTATTCTAAGACTTTCATCGGGCCGCCTCACGGTATCCAGGTCGAAAGGGATAAATTGAACAAATATGGTCGTCCTTTGTTGGGATGTACGATTAAACCCAAATTGGGTTTATCTGCTAAGAATTATGGTAGAGCTGTTTATGAATGTCTTCGTGGTGGGCTTGATTTTACCAAAGATGATGAGAACGTGAATTCTCAACCATTCATGCGTTGGAGAGATCGTTTCTTGTTCGTAGCAGAAGCTCTTTTTAAAGCTCAAGCTGAAACCGGCGAGATTAAGGGACATTACTCGAAT	Eukaryota	Streptophyta	Polypodiopsida	Osmundales	Osmundaceae	Osmundastrum	26	Osmundastrum cinnamomeum	99.7	389	0	0	0	0	0	0	0	0	0	0	0	0	0	0	0	0	0	0	0	0	0	0	26	0	0	0	0	0	0
Fern	ASV941	CAGTTACTAACATGTTTACTTCCATTGTGGGTAACGTGTTCGGATTCAAAGCATTACGCGCTCTACGTTCGGAAGATTTGAGAATTCCTCCCGCGTATTCTAAGACTTTCATCGGGCCGCCTCACGGTATCCAGGTCGAAAGGGATAAATTGAACAAATATGGTCGTCCTTTGTTGGGATGTACGATTAAACCCAAATTGGGTTTATCTGCTAAGAATTATGGTAGAGCTGTTTATGAATGTCTTCGTGGTGGGCTTGATTTTACCAAAGATGATGAGAACGTGGATTCTCAGCCATTCATGCGTTGGAGAGATCGTTTCTTGTTCGTAGCAGAAGCTCTTTTTAAAGCTCAAGCTGAAACCGGCGAGATTAAGGGACATTACTCGAAT	Eukaryota	Streptophyta	Polypodiopsida	Osmundales	Osmundaceae	Osmundastrum	24	Osmundastrum cinnamomeum	98.2	389	0	0	0	0	0	0	0	0	0	0	0	0	0	0	0	0	0	0	0	0	0	24	0	0	0	0	0	0	0
Fern	ASV504	CTGTTACCAATATGTTCACTTCCATTGTAGGTAACGTGTTCGGATTCAAAGCATTACGCGCTCTACGTTCGGAAGATTTGAGAATTCCTCCCGCGTATTCTAAGACTTTCATCGGGCCGCCTCACGGTATCCAGGTCGAAAGGGATAAATTGAACAAATATGGTCGTCCTTTGTTGGGATGTACGATTAAACCCAAATTGGGTTTATCTGCTAAGAATTATGGTAGAGCTGTTTATGAATGTCTTCGTGGTGGGCTTGATTTTACCAAAGATGATGAGAACGTGAATTCTCAACCATTCATGCGTTGGAGAGATCGTTTCTTGTTCGTAGCAGAAGCTCTTTTTAAAGCTCAAGCTGAAACCGGCGAGATTAAGGGACATTACTCGAAT	Eukaryota	Streptophyta	Polypodiopsida	Osmundales	Osmundaceae	Osmundastrum	23	Osmundastrum cinnamomeum	100	389	0	0	0	23	0	0	0	0	0	0	0	0	0	0	0	0	0	0	0	0	0	0	0	0	0	0	0	0	0
Fern	ASV903	CAGTTACCAATATGTTCACTTCCATTGTAGGTAACGTGTTCGGATTCAAAGCATTACGCGCTCTACGTTCGGAAGATTCGAGAATTCCTCCCGCGTATTCTAAGACTTTCATCGGGCCGCCTCACGGTATCCAGGTCGAAAGGGATAAATTGAACAAATATGGTCGTCCTTTGTTGGGATGTACGATTAAACCCAAATTGGGTTTATCTGCTAAGAATTATGGTAGAGCTGTTTATGAATGTCTTCGTGGTGGGCTTGATTTTACCAAAGATGATGAGAACGTGAATTCTCAACCATTCATGCGTTGGAGAGATCGTTTCTTGTTCGTAGCAGAAGCTCTTTTTAAAGCTCAAGCTGAAACCGGCGAGATTAAGGGACATTACTCGAAT	Eukaryota	Streptophyta	Polypodiopsida	Osmundales	Osmundaceae	Osmundastrum	19	Osmundastrum cinnamomeum	99.7	389	0	0	0	0	0	0	0	0	19	0	0	0	0	0	0	0	0	0	0	0	0	0	0	0	0	0	0	0	0
Fern	ASV699	CAGTTACCAATATGTTCACTTCCATTGTAGGTAACGTGTTCGGATTCAAAGCATTACGCGCTCTACGTTCGGAAGATTTGAGAATTCCTCCCGCGTATTCTAAGACTTTCATCGGGCCGCCTCACGGTATCCAGGTCGAAAGGGATAAATTGAACAAATATGGTCGTCCTTTGTTGGGATGTACGATTAAACCCAAATTGGGTTTATCTGCTAAGAATTATGGTAGAGCTGTTTATGAATGTCTTCGTGGTGGGCTTGATTTTACCAAAGATGATGAGAACGTGAATTCTCAACCATTCATGCGTTGGAGAGATCGTTTCTTGTTCGTAGCAGAAGCTCTTTTTAAAGCTCAAGCTGAAACCGGCGAGATTAAGGGACATTACTCGAAT	Eukaryota	Streptophyta	Polypodiopsida	Osmundales	Osmundaceae	Osmundastrum	15	Osmundastrum cinnamomeum	99.7	389	0	0	0	0	0	0	0	0	0	0	0	0	0	15	0	0	0	0	0	0	0	0	0	0	0	0	0	0	0
Fern	ASV1310	CTGTTACCAATATGTTCACTTCCATTGTAGGTAACGTGTTCGGATTCAAAGCATTACGCGCTCTACGTTCGGAAGCTTTGAGAATTCCTCCCGCGTATTCTAAGACTTTCATCGGGCCGCCTCACGGTATCCAGGTCGAAAGGGATAAATTGAACAAATATGGTCGTCCTTTGTTGGGATGTACGATTAAACCCAAATTGGGTTTATCTGCTAAGAATTATGGTAGAGCTGTTTATGAATGTCTTCGTGGTGGGCTTGATTTTACCAAAGATGATGAGAACGTGAATTCTCAACCATTCATGCGTTGGAGAGATCGTTTCTTGTTCGTAGCAGAAGCTCTTTTTAAAGCTCAAGCTGAAACCGGCGAGATTAAGGGACATTACTTAAA	Eukaryota	Streptophyta	Polypodiopsida	Osmundales	Osmundaceae	Osmundastrum	10	Osmundastrum cinnamomeum	99.2	388	0	0	0	0	0	0	0	0	0	0	0	0	0	0	0	0	0	0	0	10	0	0	0	0	0	0	0	0	0
Fern	ASV1547	CAGTCACCAATTTGTTCACCTCTATTGTAGGTAATGTCTTCGGATTTAAGGCTCTACGCGCTTTACGCTTGGAAGACCTTCGAATTCCCCCCGCTTATTCTAAAACTTTCATCGGACCGCCTCATGGTATTCAGGTCGAAAGGGATAAACTAAACAAATATGGACGTCCTTTATTGGGATGTACAATCAAGCCAAAATTAGGTCTGTCTGCTAAGAATTATGGTAGAGCCGTCTACGAATGCCTCCGCGGCGGACTTGATTTCACGAAAGATGATGAAAATGTGAATTCCCAGCCATTCATGCGTTGGAGAGATCGCTTTCTATTCGTGGCAGAAGCTCTTTTCAAATCCCAGGCTGAAACGGGGGAAATCAAGGGGCATTACTTAAAT	Eukaryota	Streptophyta	Polypodiopsida	Polypodiales	Dryopteridaceae	Dryopteris	9	Dryopteris crispifolia	99.7	389	0	0	0	0	0	0	0	9	0	0	0	0	0	0	0	0	0	0	0	0	0	0	0	0	0	0	0	0	0
Fern	ASV634	CTGTTACTAATACGTTCACTTCCATTGTAGGTAACGTTTTCGGATTCAAAGCATTACGCGCTCTACGTTTGGAAGATTTGAGAATTCCTCCTGCGTATTCTAAGACTTTCATCGGGCCGCCTCACGGTATCCAAGTTGAAAGAGATAAATTGAACAAATATGGTCGTCCTTCATTGGGATGTACGATTAAACCCAAATTGGGTTTATCTGCTAAGAATTATGGTAGAGCTGTTTATGAATGTCTTCGCGGTGGACTTGATTCTACCAAAGATGATGAGAACGTGAATTCTCAACCATTCATGCGTTGGAGAGATCGTTTCTTGTTCGTAGCAGAAGCTCTTTTTAAAGCTCAAGCTGAAACCGGCGAGATTAAGGGACATTACTCGAAT	Eukaryota	Streptophyta	Polypodiopsida	Osmundales	Osmundaceae	Osmunda	8	Osmunda japonica	100	389	0	0	8	0	0	0	0	0	0	0	0	0	0	0	0	0	0	0	0	0	0	0	0	0	0	0	0	0	0
Fern	ASV1570	CAGTTACCAATGTGTTCACTTCCATTGTAGGTAACGTGTTCGGATTCAAAGCATTACGCGCTCTACGTTCGGAAGATTTGAGAATTCCTCCCGCGTATTCTAAGACTTTCATCGGGCCGCCTCACGGTATCCAGGTCGAAAGGGATAAATTGAACAAATATGGTCGTCCTTTGTTGGGATGTACGATTAAACCCAAATTGGGTTTATCTGCTAAGAATTATGGTAGAGCTGTTTATGAATGTCTTCGTGGTCGGCTTGATTTTACCAAAGATGATGAGAACGTGAATTCTCAACCATTCATGCGTTGGAGAGATCGTTTCTTGTTCGTAGCAGAAGCTCTTTTTAAAGCTCAAGCTGAAACCGGCGAGATTAAGGGACATTACTCGAAT	Eukaryota	Streptophyta	Polypodiopsida	Osmundales	Osmundaceae	Osmundastrum	6	Osmundastrum cinnamomeum	99.2	389	0	0	0	0	0	0	0	0	0	0	0	0	0	0	0	0	0	0	0	0	6	0	0	0	0	0	0	0	0
Fern	ASV1686	CAGTTACCAATATGTTCACTTCCATTGTAGGTAACGTGTTCGGATTCAAAGCATTACGCGCTCTACGTTCGGAAGATTTGAGAATTCCTCCCGCGTATTCTAAGACTTTCATCGGGCCGCCTCACGGTATCCTGGTCGAAAGGGATAAATTGAACAAATATGGTCGTCCTTTGTTGGGATGTACGATTAAACCCAAATTGGGTTTATCTGCTAAGAATTATGGTAGAGCTGTTTATGAATGTCTTCGTGGTGGGCTTGATTTTACCAAAGATGATGAGAACGTGAATTCTCAACCATTCATGCGTTGGAGAGATCGTTTCTTGTTCGTAGCAGAAGCTCTTTTTAAAGCTCAAGCTGAAACCGGCGAGATTAAGGGACATTACTCGAAT	Eukaryota	Streptophyta	Polypodiopsida	Osmundales	Osmundaceae	Osmundastrum	5	Osmundastrum cinnamomeum	99.5	389	0	0	0	0	0	0	0	0	0	0	0	0	0	0	0	0	0	0	0	0	0	0	0	5	0	0	0	0	0
Fern	ASV1692	CTGTTACCAATATGTTCACTTCCATTGTAGGTAACGTGTTCGGATTCAAAGCATTACGCGCTCTACGTTCGGAAGATTTGAGAATTCCTCCCGCGTATTCTAAGACTTTCATCGGGCCGCCTCACGGTATCCAGGTCGAAAGGGATAAATTGAACAAATATGGTCGTCCTTTGTTGGGATGTACGATTAAACCCAAATTGGGTTTATCTGCTAAGAATTATGGCAGAGCTGTTTATGAATGTCTTCGTGGTGGGCTTGATTTTACCAAAGATGATGAGAACGTGAATTCTCAACCATTCATGCGTTGGAGAGATCGTTTCTTGTTCGTAGCAGAAGCTCTTTTTAAAGCTCAAGCTGAAACCGGCGAGATTAAGGGACATTACTCGAAT	Eukaryota	Streptophyta	Polypodiopsida	Osmundales	Osmundaceae	Osmundastrum	5	Osmundastrum cinnamomeum	99.7	389	0	0	0	0	0	0	0	0	0	0	0	0	0	0	0	0	0	0	0	0	0	0	0	0	5	0	0	0	0
Fern	ASV1864	CTGTTACTAATACGTTCACTTCCATTGTAGGTAACGTTTTCGGATTCAAAGCATTACGCGCTCTACGTCTGGAAGATTTGAGAATTCCTCCTGCGTATTCTAAGACTTTCATCGGGCCGCCTCATGGTATCCAAGTTGAAAGAGATAAATTGAACAAATATGGTCGTCCTTCATTGGGATGTACGATTAAACCCAAATTGGGTTTATCTGCTAAGAATTATGGTAGAGCTGTTTATGAATGTCTTCGCGGTGGACTTGATTCTACCAAAGATGATGAGAACGTGAACTCCCAACCATTTATGCGTTGGAGAGACCGTTTCTTATTTTGTGCCGAAGCTATTTATAAATCACAGGCTGAAACAGGTGAAATCAAAGGGCATTACTTGAAT	Eukaryota	Streptophyta	Polypodiopsida	Osmundales	Osmundaceae	Osmunda	4	Osmunda japonica	93.8	389	0	0	0	0	0	0	0	0	0	0	0	0	0	0	0	0	0	0	0	4	0	0	0	0	0	0	0	0	0
Fern	ASV751	CAGTTACTAATACGTTCACTTCCATTGTAGGTAACGTTTTCGGATTCAAAGCATTACGCGCTCTACGTTTGGAAGATTTGAGAATTCCTCCTGCGTATTCTAAGACTTTCATCGGGCCGCCTCACGGTATCCAAGTTGAAAGAGATAAATTGAACAAATATGGTCGTCCTTCATTGGGATGTACGATTAAACCCAAATTGGGTTTATCTGCTAAGAATTATGGTAGAGCTGTTTATGAATGTCCTCGCGGTGGACTTGATTCTACCAAAGATGATGAGAACGTGAATTCTCAACCATTCATGCGTTGGAGGGATCGTTTTTTGTTCGTAGCAGAAGCTCTTTTTAAAGCTCAAGCTGAAACCGGTGAGATTAAGGGACATTACTCGAAT	Eukaryota	Streptophyta	Polypodiopsida	Osmundales	Osmundaceae	Osmunda	4	Osmunda japonica	98.7	389	0	0	0	4	0	0	0	0	0	0	0	0	0	0	0	0	0	0	0	0	0	0	0	0	0	0	0	0	0
Fern	ASV1755	CAGTTACTAACATGTTTACCTCCATTGTAGGTAATGTATTTGGGTTCAAGGCCTTGCGTGCTCTACGTCTGGAAGATTTGCGAATCCCTTATGCTTATGTTAAAACTTTCCAAGGTCCTCCTCACGGAATCCAAGTTGAGAGAGATAAATTGAACAAATATGGTCGTCCTTTGTTGGGATGTACGATTAAACCCAAATTGGGTTTATCTGCTAAGAATTATGGTAGAGCTGTTTATGAATGTCTTCGTGGTGGGCTTGATTTTACCAAAGATGATGAGAACGTGAATTCTCAACCATTCATGCGTTGGAGAGATCGTTTCTTGTTCGTAGCAGAAGCTCTTTTTAAAGCTCAAGCTGAAACCGGCGAGATTAAGGGACATTACTCGAAT	Eukaryota	Streptophyta	Polypodiopsida	Osmundales	Osmundaceae	Osmunda	3	Osmunda japonica x Osmunda	91.5	389	0	0	0	0	0	0	0	0	0	0	0	0	0	0	0	0	0	3	0	0	0	0	0	0	0	0	0	0	0
Fern	ASV2435	CAGTCACCAATTTGTTCACTTCCATTGTAGGTAATGTTTTTGGATTTAAGGCTCTACGCGCCCTACGCCTGGAAGATCTTCGAATCCCTCCTGCCTATTCTAAAACTTTCATTGGACCGCCTCACGGTATTCAAGTCGAAAGGGATAAACTGAACAAATATGGACGTCCCTTATTGGGATGTACAATCAAGCCAAAATTAGGTCTATCTGCTAAAAATTATGGTAGAGCCGTCTATGAATGCCTTCGTGGTGGACTTGATTTTACGAAAGATGATGAAAACGTAAATTCCCAGCCATTCATGCGTTGGAGAGATCGCTTCTTATTCGTAGCAGAAGCTCTTTTCAAATCCCAGGCTGAAACGGGCGAAATCAAAGGGCATTACTTAAAT	Eukaryota	Streptophyta	Polypodiopsida	Polypodiales	Blechnaceae	Anchistea	2	Anchistea virginica	99.5	389	0	0	0	0	0	0	0	0	0	0	0	0	0	0	0	0	0	0	0	0	0	0	0	0	0	0	2	0	0
Horsetail	ASV731	CTGTTACCAATCTTTTTACTTCAATTGTTGGTAATGTTTTCGGCTTCAAAGCTCTACGTGCTTTACGTTTAGAAGATTTAAGAATTCCTCCTGCTTACTCCAAAACTTTTATAGGACCACCCCACGGTATCCAGGTTGAAAGAGATAAGTTAAACAAATACGGTCGTCCTTTATTAGGTTGTACAATTAAACCAAAATTGGGACTATCTGCTAAAAACTATGGTAGAGCTGTTTATGAATGTCTTCGTGGTGGGCTTGATTTCACCAAAGATGATGAGAATGTAAACTCTCAACCCTTTATGCGTTGGAGAGATCGTTTCTTATTCGTAGCAGAAGCTCTTTTTAAATCCCAAGCTGAGACAGGTGAAATTAAAGGACATTACTTAAAC	Eukaryota	Streptophyta	Polypodiopsida	Equisetales	Equisetaceae	Equisetum	46	Equisetum arvense	100	389	0	0	0	0	0	0	0	0	0	0	0	0	0	0	0	0	0	0	0	0	0	46	0	0	0	0	0	0	0
Horsetail	ASV558	CTGTTACCAATCTGTTTACTTCAATTGTTGGTAATGTTTTCGGCTTCAAAGCTCTACGTGCTTTACGTTTAGAAGATTTACGAATTCCTCCTGCTTATTCTAAAACTTTTATAGGACCACCCCATGGTATCCAGGTTGAAAGAGATAAGTTAAACAAATATGGTCGTCCGTTATTAGGTTGTACAATTAAACCAAAGTTGGGACTTTCTGCTAAAAACTATGGTAGAGCTGTTTATGAATGTCTTCGTGGTGGACTTGACTCCACCAAAGATGATGAGAATGTAAACTCTCAACCTTTTATGCGTTGGAGAGATCGTTTCTTATTCGTAGCAGAAGCACTTTTTAAATCCCAAGCTGAAACAGGTGAAATTAAAGGACATTACTTAAAT	Eukaryota	Streptophyta	Polypodiopsida	Equisetales	Equisetaceae	Equisetum	14	Equisetum hyemale	99.7	389	0	0	0	0	0	14	0	0	0	0	0	0	0	0	0	0	0	0	0	0	0	0	0	0	0	0	0	0	0
Horsetail	ASV1207	CTGTTACCAATCTGTTTACTTCAATTGTTGGTAATGTTTTCGGCTTCAAAGCTCTACGTGCTTTACGTTTAGAAGATTTACGAATTCCTCCTGCTTATTCTAAAACTTTTATAGGACCACCCCATGGTATCCAGGTTGAAAGAGATAAGTTAAACAAATATGGTCGTCCGTTATTAGGTTGTACAATTAAACCAAAGTTGGGACTTTCTGCTAAAAACTATGGTAGAGCTGTTTATGAATGTCTTCGTGGTGGACTTGACTTCACCAAAGATGATGAGAATGTAAACTCTCAACCTTTTATGCGTTGGAGAGATCGTTTCTTATTCGTAGCAGAAGCACTTTTTAAATCCCAAGCTGAAACAGGTGAAATTAAAGGACATTACTTAAAT	Eukaryota	Streptophyta	Polypodiopsida	Equisetales	Equisetaceae	Equisetum	13	Equisetum hyemale	100	389	0	0	0	0	0	0	0	0	0	0	0	0	0	0	0	0	0	0	0	0	0	0	0	0	0	13	0	0	0
Horsetail	ASV1071	CAGTCACCAATCTTTTTACTTCAATTGTTGGTAATGTTTTCGGCTTCAAAGCTCTACGTGCTTTACGTTTAGAAGATTTAAGAATTCCTCCTGCTTACTCCAAAACTTTTATAGGACCACCCCACGGTATCCAGGTTGAAAGAGATAAGTTAAACAAATACGGTCGTCCTTTATTAGGTTGTACAATTAAACCAAAATTGGGACTATCTGCTAAAAACTATGGTAGAGCTGTTTATGAATGTCTTCGTGGTGGGCTTGATTTCACCAAAGATGATGAGAATGTAAACTCTCAACCCTTTATGCGTTGGAGAGATCGTTTCTTATTCGTAGCAGAAGCTCTTTTTAAATCCCAAGCTGAGACAGGTGAAATTAAAGGACATTACTTAAAC	Eukaryota	Streptophyta	Polypodiopsida	Equisetales	Equisetaceae	Equisetum	12	Equisetum arvense	99.5	389	0	0	0	0	0	0	0	0	0	0	0	0	0	0	0	0	12	0	0	0	0	0	0	0	0	0	0	0	0
Horsetail	ASV580	CTGTTACCAATCTGTTTACTTTAATTGTTGGTAATGTTTTCGGCTTCGAAGCTCTACGTGCTTTACGTTTAGAAGATTTACGAATTCCTCCTGCTTATTCTAAAACTTTTATAGGACCACCCCATGGTATCCAGGTTGAAAGAGATAAGTTAAACAAATATGGTCGTCCGTTATTAGGTTGTACAATTAAACCAAAGTTGGGACTTTCTGCTAAAAACTATGGTAGAGCTGTTTATGAATGTCTTCGTGGTGGACTTGACTTCACCAAAGATGATGAGAATGTAAACTCTCAACCTTTTATGCGTTGGAGAGATCGTTTCTTATTCGTAGCAGAAGCACTTTTTAAATCCCAAGCTGAAACAGGTGAAATTAAAGGACATTACTTAAAT	Eukaryota	Streptophyta	Polypodiopsida	Equisetales	Equisetaceae	Equisetum	12	Equisetum hyemale	99.5	389	0	0	0	0	0	0	12	0	0	0	0	0	0	0	0	0	0	0	0	0	0	0	0	0	0	0	0	0	0
Horsetail	ASV344	CAGTTACCAATCTTTTTACTTCAATTGTTGGTAATGTTTTCGGCTTCAAAGCTCTACGTGCTTTACGTTTAGAAGATTTAAGAATTCCTCCTGCTTACTCCAAAACTTTTATAGGACCACCCCACGGTATCCAGGTTGAAAGAGATAAGTTAAACAAATACGGTCGTCCTTTATTAGGTTGTACAATTAAACCAAAATTGGGACTATCTGCTAAAAACTATGGTAGAGCTGTTTATGAATGTCTTCGTGGTGGGCTTGATTTCACCAAAGATGATGAGAATGTAAACTCTCAACCCTTTATGCGTTGGAGAGATCGTTTCTTATTCGTAGCAGAAGCTCTTTTTAAATCCCAAGCTGAGACAGGTGAAATTAAAGGACATTACTTAAAC	Eukaryota	Streptophyta	Polypodiopsida	Equisetales	Equisetaceae	Equisetum	11	Equisetum arvense	99.7	389	0	0	0	0	11	0	0	0	0	0	0	0	0	0	0	0	0	0	0	0	0	0	0	0	0	0	0	0	0
Horsetail	ASV279	CAGTTACCAATCTTTTTACTTCAATTGTTGGTAATGTTTTCGGCTTCAAAGCTCTACGTGCTTTACGTTTAGAAGATTTAAGAATTCCTCCTGCTTATTCCAAAACTTTTATAGGACCACCCCACGGTATCCAGGTTGAAAGAGATAAGTTAAACAAATATGGTCGTCCTTTATTAGGTTGTACAATTAAACCAAAATTGGGACTATCTGCTAAAAACTATGGTAGGGCTGTTTATGAATGTCTTCGTGGTGGACTTGATTTCACCAAAGATGATGAGAATGTAAACTCTCAACCCTTTATGCGTTGGAGAGACCGTTTCTTATTCGTAGCAGAATCTATTTTTAAATCCCAAGCTGAGACAGGTGAAATTAAAGGACATTACTTAAAC	Eukaryota	Streptophyta	Polypodiopsida	Equisetales	Equisetaceae	Equisetum	10	Equisetum sylvaticum	99.7	389	0	0	10	0	0	0	0	0	0	0	0	0	0	0	0	0	0	0	0	0	0	0	0	0	0	0	0	0	0
Horsetail	ASV1470	CAGTTACCAATCTTTTTACTTCAATTGTTGGTAATGTTTTCGGCTTCAAAGCTCTACGTGCTTTACGTTTAGAAGATTTAAGAATTCCTCCTGCTTATTCCAAAACTTTTATAGGACCACCCCACGGTATCCAGGTTGAAAGAGATAAGTTAAACAAATATGGTCGTCCTTTATTAGGTTGTACAATTAAACCAAAATTGGGACTATCTGCTAAAAACTATGGTAGGGCTGTTTATGAATGTCTTCGTGGTGGACTTGATTTCACCAAAGATGATGAGAATGTAAACTCTCAACCCTTTATGCGTTGGAGAGACCGCTTCTTATTCGTAGCAGAATCTATTTTTAAATCCCAAGCTGAGACAGGTGAAATTAAAGGACATTACTTAAAC	Eukaryota	Streptophyta	Polypodiopsida	Equisetales	Equisetaceae	Equisetum	7	Equisetum sylvaticum	99.5	389	0	0	0	0	0	0	0	0	0	0	0	0	0	0	0	0	0	0	0	0	0	0	0	7	0	0	0	0	0
Horsetail	ASV1474	CTGTTACCAATCTTTTTACTTCAATTGTTGGTAATGTTTTCGGCTTCAAAGCTCTACGTGCTTTACGTTTAGAAGATTTAAGAATTCCTCCTGCTTATTCCAAAACTTTTATAGGACCACCCCACGGTATCCAGGTTGAAAGAGATAAGTTAAACAAATATGGTCGTCCTTTATTAGGTTGTACAATTAAACCAAAATTGGGACTACCTGCTAAAAACTATGGTAGGGCTGTTTATGAATGTCTTCGTGGTGGACTTGATTTCACCAAAGATGATGAGAATGTAAACTCTCAACCCTTTATGCGTTGGAGAGACCGTTTCTTATTCGTAGCAGAATCTATTTTTAAATCCCAAGCTGAGACAGGTGAAATTAAAGGACATTACTTAAAC	Eukaryota	Streptophyta	Polypodiopsida	Equisetales	Equisetaceae	Equisetum	7	Equisetum sylvaticum	99.7	389	0	0	0	0	0	0	0	0	0	0	0	0	0	0	0	0	0	0	0	0	0	0	0	0	7	0	0	0	0
Horsetail	ASV1557	CAGTTACCAATCTTTTTACTTCAATTGTTGGTAATGTTTTCGGCTTCAAAGCTCTACGTGCTTTACGTTTAGAAGATTTAAGAATTCCTCCTGCTTACTCCAAAACTTTTATAGTACCACCCCACGGTATCCAGGTTGAAAGAGATAAGTTAAACAAATACGGTCGTCCTTTATTAGGTTGTACAATTAAACCAAAATTGGGACTATCTGCTAAAAACTATGGTAGAGCTGTTTATGAATGTCTTCGTGGTGGGCTTGATTTCACCAAAGATGATGAGAATGTAAACTCTCAACCCTTTATGCGTTGGAGAGATCGTTTCTTATTCGTAGCAGAAGCTCTTTTTAAATCCCAAGCTGAGACAGGTGAAATTAAAGGACATTACTTAAAC	Eukaryota	Streptophyta	Polypodiopsida	Equisetales	Equisetaceae	Equisetum	6	Equisetum arvense	99.5	389	0	0	0	0	0	0	0	0	0	0	0	0	0	0	0	0	0	0	6	0	0	0	0	0	0	0	0	0	0
Horsetail	ASV800	CTGTTACCAATCTTTTTACTTTAATTGTTGGTAATGTTTTCGGCTTCAAAGCTCTACGTGCTTTACGTTTAGAAGATTTAAGAATTCCTCCTGCTTACTCCAAAACTTTTATAGGACCACCCCACGGTATCCAGGTTGAAAGAGATAAGTTAAACAAATACGGTCGTCCTTTATTAGGTTGTACAATTAAACCAAAATTGGGACTATCTGCTAAAAACTATGGTAGAGCTGTTTATGAATGTCTTCGTGGTGGGCTTGATTTCACCAAAGATGATGAGAATGTAGACTCCCAACCCTTTATGCGTTGGAGAGATCGTTTCTTGTTTTGTGCTGAAGCACTTTATAAAGCACAGTCTGAAACCGGTGAAATCAAAGGGCATTATTTAAAC	Eukaryota	Streptophyta	Polypodiopsida	Equisetales	Equisetaceae	Equisetum	3	Equisetum arvense	94.9	389	3	0	0	0	0	0	0	0	0	0	0	0	0	0	0	0	0	0	0	0	0	0	0	0	0	0	0	0	0
Horsetail	ASV1667	CTGTTACTAATCTTTTTACTTCAATTGTTGGTAATGTTTTCGGCTTCAAAGCTCTACGTGCTTTACGTTTAGAAGATTTAAGAATTCCTCCTGCTTATTCCAAAACTTTTATAGGACCACCCCACGGTATCCAGGTTGAAAGAGATAAGTTAAACAAATATGGTCGTCCTTTATTAGGTTGTACAATTAAACCAAAATTGGGACTATCTGCTAAAAACTATGGTAGGGCTGTTTATGAATGTCTTCGTGGTGGACTTGATTTCACCAAAGATGATGAGAATGTAAACTCTCAACCCTTCATGCGTTGGAGAGACCGTTTCTTATTCGTAGCAGAATCTATTTTTAAATCCCAAGCTGAGACAGGTGAAATTAAAGGACATTACTTAAAC	Eukaryota	Streptophyta	Polypodiopsida	Equisetales	Equisetaceae	Equisetum	2	Equisetum sylvaticum	99.5	389	0	0	0	0	0	0	0	0	2	0	0	0	0	0	0	0	0	0	0	0	0	0	0	0	0	0	0	0	0
Horsetail	ASV1862	CAGTCACCAACCTTTTTACTTCAATTGTTGGTAATGTTTTCGGCTTCAAAGCTCTACGTGCTTTACGTTTAGAAGATTTAAGAATTCCTCCTGCTTACTCCAAAACTTTTATAGGACCACCCCACGGTATCCAGGTTGAAAGAGATAAGTTAAACAAATATGGTCGTCCTTTATTAGGTTGTACAATTAAACCAAAATTGGGACTATCTGCTAAAAACTATGGTAGGGCTGTTTATGAATGTCTTCGTGGTGGACTTGATTTCACCAAAGATGATGAGAATGTAAACTCTCAACCTTTTATGCGTTGGAGAGATCGTTTCTTATTCGTAGCAGAATCTCTTTATAAATCCCAAGCTGAGACAGGTGAAATTAAAGGACATTACTTAAAT	Eukaryota	Streptophyta	Polypodiopsida	Equisetales	Equisetaceae	Equisetum	2	Equisetum pratense	99.5	389	0	0	0	0	0	0	0	0	0	0	0	0	0	0	0	2	0	0	0	0	0	0	0	0	0	0	0	0	0
Moss	ASV1966	CAGTTACCAACTTATTTACTTCTATTGTAGGTAATGTTTTTGGATTCAAAGCTCTACGAGCTCTACGTCTAGAGGATTTACGGATTCCCCCAGCTTATTCTAAAACTTTCCAAGGTCCACCTCATGGTATCCGAGTTGAGAGAGATAAATTAAACAAATATGGTCGTCCCCTATTGGGATGTACTATTAAACCAAAATTAGGTCTATCTGCTAAAAACTATGGCAGAGCAGTATATGAGTGTCTTCGTGGTGGACTTGATTTTACGAAAGATGATGAAAACGTCAATTCTCAACCTTTCATGCGTTGGAGAGATCGCTTCCTATTTGTGGCAGAAGCTATTTATAAATCCCAGGCTGAAACGGGTGAAATCAAGGGTCATTACTTGAAT	Eukaryota	Streptophyta	Sphagnopsida	Sphagnales	Sphagnaceae	Sphagnum	4	Sphagnum aongstroemii	99.5	389	0	0	0	0	0	0	0	0	0	0	0	0	0	0	0	0	0	0	0	0	0	0	0	0	0	0	0	4	0
Moss	ASV1654	CTGTTACCAATTTATTTACTTCTATTGTTGGTAATGTTTTTGGATTTAAAGCTTTACGAGCTTTACGTCTAGAAGATTTACGTATTCCTCCAGCTTATTCCAAAACTTTCCAAGGTCCACCTCATGGTATTCAAGTTGAACGAGATAAATTAAACAAATATGGTCGTCCATTACTAGGGTGTACTATTAAACCAAAATTAGGTTTATCTGCTAAAAATTATGGTAGAGCTGTATATGAATGTCTTCGTGGTGGACTTGATTTCACAAAAGATGATGAAAACGTAAATTCTCAACCTTTTATGCGTTGGAGAGACCGTTTCTTATTTTGCGCTGAAGCTATCTATAAATCTCAAGCTGAAACAGGTGAGGTTAAAGGACATTATTTAAAT	Eukaryota	Streptophyta	Bryopsida	Orthotrichales	Orthotrichaceae	Orthotrichum	2	Orthotrichum anomalum	99.5	389	0	0	0	0	0	0	0	0	0	0	0	0	0	0	2	0	0	0	0	0	0	0	0	0	0	0	0	0	0
Moss	ASV1674	CAGTTACCAATTTATTTACTTCTATTGTTGGTAATGTTTTTGGATTTAAAGCTTTACGAGCTTTACGTCTAGAAGATTTACGTATTCCTCCAGCTTATTCCAAAACTTTCCAAGGTCCACCTCATGGTATTCAAGTTGAACGAGATAAATTAAACAAATATGGTCGTCCATTATTAGGATGTACTATTAAACCAAAATTAGGTTTATCTGCTAAAAATTATGGTAGAGCTGTATATGAATGTCTTCGTGGTGGACTTGATTTCACAAAAGATGATGAAAACGTAAATTCTCAACCTTTTATGCGTTGGAGAGACCGTTTCTTATTTTGTGCCGAAGCAATTTATAAAGCACAGGCTGAAACAGGTGAAATCAAAGGGCATTACTTGAAC	Eukaryota	Streptophyta	Bryopsida	Orthotrichales	Orthotrichaceae	Ulota	2	Ulota crispa	96.9	389	0	0	0	0	0	0	0	0	0	0	0	2	0	0	0	0	0	0	0	0	0	0	0	0	0	0	0	0	0
Moss	ASV2409	CAGTTACTAACTTATTTACTTCTATTGTTGGTAACGTTTTTGGATTTAAAGCTTTAAGAGCTTTACGTCTAGAAGATTTACGTATTCCTCCAGCTTACTCCAAAACTTTCCAAGGCCCACCTCACGGTATTCAAGTTGAAAGAGATAAATTAAACAAATATGGTCGTCCATTATTAGGATGTACTATTAAACCAAAATTAGGTTTATCTGCTAAAAACTATGGTAGAGCTGTATACGAGTGTCTTCGTGGTGGACTTGATTTCACTAAAGATGATGAAAACGTAAACTCTCAACCTTTCATGCGTTGGAGAGACCGTTTCTTATTTGTAGCAGAAGCTATTTACAAATCTCAAGCTGAAACAGGTGAAATTAAAGGGCATTATCTAAAT	Eukaryota	Streptophyta	Bryopsida	Funariales	Funariaceae	Funaria	2	Funaria hygrometrica	99.7	389	0	0	0	0	0	0	0	0	0	0	0	0	0	0	0	0	0	0	0	0	0	0	0	2	0	0	0	0	0
