# Supplementary material for: Environmental metagenetics unveil novel plant‐pollinator interactions
Source: Ecol Evol. 2023 Nov 7;13(11):e10645. doi: 10.1002/ece3.10645 (PMC10630067; doi:10.1002/ece3.10645)
Supplement: Supplementary file 2 — Video S1: [file ECE3-13-e10645-s001.zip]

Archive with 2 entries (2 files):
- ece310645-sup-0002-VideoS1.MOV
- S2_video-caption.docx
